# Supplementary material for: Ovariopexy—Before and after Endometriosis Surgery
Source: Biomedicines. 2020 Nov 25;8(12):533. doi: 10.3390/biomedicines8120533 (PMC7759852; doi:10.3390/biomedicines8120533)
Supplement: Supplementary file 1 [file biomedicines-08-00533-s001.zip]

Archive with 1 entries (1 files):
- biomedicines-985309-supplementary.mp4
